# Supplementary material for: Influence of Structured Plasma-Based Composition on Functional, Textural and Sensory Characteristics of Emulsion-Type Sausages
Source: Foods. 2026 Apr 12;15(8):1336. doi: 10.3390/foods15081336 (PMC13114544; doi:10.3390/foods15081336)
Supplement: Supplementary file 1 [file foods-15-01336-s001.zip]

Archive with 1 entries (1 files):
- foods-4208621-supplementary.pdf
